# Supplementary material for: Comparison of aggregate and individual participant data approaches to meta-analysis of randomised trials: An observational study
Source: PLoS Med. 2020 Jan 31;17(1):e1003019. doi: 10.1371/journal.pmed.1003019 (PMC6993967; doi:10.1371/journal.pmed.1003019)
Supplement: S1 Data — (XLSX) [file pmed.1003019.s002.xlsx]

## Sheet: Data
MA_ID	TrialName	Author	Year	Source	TrialID	HR_IPD	V_IPD	HR_AD	V_AD	HR_bestAD_meth	V_bestAD_meth	N_IPD	N_IPD_ctl	N_IPD_trt	E_IPD	E_IPD_ctl	E_IPD_trt	N_ADra	N_ADra_ctl	N_ADra_trt	N_ADan	N_ADan_ctl	N_ADan_trt	E_AD	E_AD_ctl	E_AD_trt	Curve	AtRisk	WhyNoAD	IncompleteOutcome	InsufficientFU
Lung 1	FLCSG 1	Niiranen	1992	Article	1	0.529099	11.8647	0.570298	12.18	Indirect	Indirect	110	56	54	50	30	20	110	56	54	110	56	54	50	29	21	1	0		0	0
Lung 1	LCSG 801	Feld	1993	Article	2	0.948435	34.1764	0.98	31.7461	Direct	Indirect	283	143	140	137	71	66	283			269	133	136				1	1			0
Lung 1	JLCSSG	Ohta	1993	Article	3	1.03643	27.357	0.966068	25.7282	Indirect	Indirect	209	98	111	111	52	59	209			181	91	90	103	50	53	1	0		1	1
Lung 1	IPCR, Chiba	Kimura	1991	Abstract	4	1.40248	3.78682					29	14	15	18	7	11	24	11	13	24	11	13				0	0	No KM curve; insufficient data to estimate survival SE	0
Lung 1	SGACLC ACTLC2	SGACLC (Chibu)		Unpublished	5	0.864458	32.9197					332	167	165	132	68	64										0	0	Unpublished
Lung 1	LCSG 853	Figlin		Unpublished	6	0.897236	15.1839					188	94	94	61	32	29										0	0	Unpublished
Lung 1	OLCSG 1c	Sawamura (1)		Unpublished	7	0.938117	2.89983					28	16	12	12	7	5										0	0	Unpublished
Lung 1	WJSG 2	Teramatsu	1991	Abstract	8	0.718411	23.1581					215	100	115	93	49	44	215			207	98	109				0	0	No KM curve; insufficient data to estimate survival SE
Lung 2	LCSG 791	Lad	1988	Article	1	0.853417	35.3897	0.758634	29.58	Indirect	Indirect	172	90	82	143	75	68	172	90	82	164	86	78	119	64	55	1	0		0	0
Lung 2	MSKCC 80-53	Pisters	1994	Article	2	1.23374	14.4319	1.30449	13.6023	Curve	Curve	72	36	36	59	27	32	72	36	36	72	36	36				1	0		0	0
Lung 2	GETCB 01CB82	Chastang	1991	Abstract	3	0.947817	58.1387	0.930643	56.1956	Indirect	Indirect	267	129	138	233	113	120	267	129	138	267	129	138	225	109	116	0	0		0
Lung 2	EORTC 08861	EORTC		Unpublished	4	1.06246	2.68594					22	12	10	12	7	5										0	0	Unpublished
Lung 2	OLCSG 1d	Sawamura (2)	1988	Abstract	5	1.02145	5.60489					49	23	26	23	10	13										0	0	Abstract not available
Lung 2	FLCSG 3	FLCSG (Finland)		Unpublished	6	0.843546	18.6581					86	46	40	76	42	34										0	0	Unpublished
Lung 2	Liège	Minet	1987	Article	7			0.904762	17.0715	Indirect	Indirect							81	40	41	81	40	41				1	1		0	1
Lung 3	FLCSG 2	Mattson	1988	Article	1	0.960732	62.2419	0.977488	57.9598	Curve	Curve	252	127	125	250	126	124	252	128	124	238	119	119				1	1		0	0
Lung 3	CEBI 138	Le Chevalier	1991	Article	2	0.768956	83.7866	0.824409	89.9174	Curve	Curve	353	177	176	339	173	166	353	177	176	353	177	176				1	0		0	0
Lung 3	WSLCRG/FI	Gregor	1993	Article	3	0.913895	17.9104	0.888928	18.9109	Curve	Curve	79	39	40	72	35	37	78	39	39	78	39	39				1	0		0	0
Lung 3	Perugia	Crinò	1993	Article	4	0.743518	15.0218	0.663815	15.2131	Indirect	Indirect	66	33	33	64	32	32	66	33	33	61	29	32	61	29	32	1	0		0	0
Lung 3	CALGB 8433	Dillman	1990	Article	5	0.701034	37.7756	0.616314	31.4987	Indirect	Indirect	180	91	89	153	80	73	180	91	89	155	77	78	126	68	58	1	0		1	0
Lung 3	Essen	Alberti	1990	Abstract	6	1.23607	9.82195					48	26	22	43	22	21	63			63						0	0	Abstract not available	0
Lung 3	SLCSG	Brodin	1991	Abstract	7	0.853824	78.4628					327	164	163	320	161	159	330			300						0	0	Abstract not available
Lung 3	Buenos Aires	Cardiello	1985	Abstract	8	0.82612	18.9281					81	38	43	78	35	43	51			51						0	0	Abstract not available	0
Lung 3	EORTC 08842	Planting		Unpublished	9	0.833849	17.8014					75	37	38	73	37	36										0	0	Unpublished
Lung 3	SWOG 8300 (a)	Mira (a)		Unpublished	10	0.903653	30.2513					128	64	64	124	62	62										0	0	Unpublished
Lung 3	Brussels	Van Houtte	1988	Article	11	1.39201	12.8341					65	34	31	54	29	25	59			59						0	0	Article not available	0
Lung 3	SWOG 8300 (b)	Mira (b)		Unpublished	12	1.09659	30.4933					126	63	63	126	63	63										0	0	Unpublished
Lung 4	NCIC CTG BR5	Rapp	1988	Article	1	0.681168	32.2988	0.59152	28.2064	Curve	Curve	150	53	97	145	51	94	150	53	97	137	50	87				1	0		0	0
Lung 4	NRH	Kaasa	1991	Article	2	1.15723	19.9848	1.1	18.7696	Direct	CI/Direct	87	43	44	84	40	44	87	43	44	87	43	44				1	0		0	0
Lung 4	UCLA	Ganz	1989	Article	3	0.723651	15.0841	0.698469	18.6976	Curve	Curve	63	31	32	61	30	31	63	32	31	63	32	31				1	0		0	0
Lung 4	Ancona (1)	Cellerino	1991	Article	4	0.832495	31.2213	0.818196	32.2364	Curve	Curve	128	65	63	128	65	63	128			123	61	62				1	0			0
Lung 4	CEP 85	Quoix	1991	Article (in French)	5	0.234727	7.04217	0.29	7.97148	Curve	Curve	49	24	25	44	21	23	49	24	25	46	22	24				1	0		0	0
Lung 4	ELVIS	ELVIS (Italy)	1999	Article	6	0.731346	35.6667	0.65	29.158	Direct	CI/Direct	161	81	80	144	75	69	191	96	95	154	78	76	126	67	59	1	1		1	0
Lung 4	BLT	Spiro	2004	Article	7	0.772488	172.812	0.77	171.897	Direct	CI/Direct	725	361	364	697	352	345	725	361	364	725	361	364	696	351	345	1	1		0	0
Lung 4	JLCSG	Helsing	1998	Article	8	0.460609	9.75027	0.508227	7.32241	Curve	Curve	48	26	22	43	25	18	49	27	22	48	26	22				1	0		0	0
Lung 4	Manchester 1	Anderson (2000)	2000	Article	9	0.909253	58.5449	0.975072	64.9602	Curve	Curve	300	152	148	235	119	116	300	150	150	300	150	150				1	0		0	0
Lung 4	Manchester 2	Ranson	2000	Article	10	0.690578	33.0882	0.68	30.3632	Direct	CI/Direct	157	78	79	135	71	64	157	78	79	157	78	79	135	71	64	1	1		0	0
Lung 4	MIC 2	Cullen	1999	Article	11	0.801937	87.5249	0.788101	86.2493	Indirect	Indirect	359	180	179	356	179	177	351	176	175	351	176	175	345			1	1		0	0
Lung 4	Australia (RLW 8351)	Woods	1990	Article	12	0.819431	40.704					167	81	86	164	80	84	172			159						0	0	No data for comparison and/or sample of interest
Lung 4	Southampton	Woods	1990	Article	13	1.16627	7.51564					32	15	17	32	15	17	29			29						0	0	No data for comparison and/or sample of interest	0
Lung 4	AOI Udine	Cartei	1993	Article	14	0.506557	22.3279					102	50	52	102	50	52	102			102	50	52	97	50	47	0	0	KM curve given but insufficient FU info	0
Lung 4	Gwent 2	Anderson (1985)	1985	Article	15	0.875672	39.2966					186	75	111	163	67	96	141			141						0	0	No survival data	0
Lung 4	Roszkowski	Roszkowski (Intl. collaboration)	2000	Article	16			0.709168	42.0761	Indirect	Indirect							207	70	137	207	70	137	188	67	121	1	0		0	0
Lung 4	Thailand	Thongprasert	1999	Article	17													287	98	189	287	98	189				0	0	KM curve given but insufficient FU info	0
Lung 4	Ancona (2)	Gasparini	1991	Abstract	18													105			103						0	0	No KM curve; insufficient data to estimate survival SE
PORT	Belgium	Van Houtte	1980	Article	1	1.47473	41.3653	1.53247	26.5138	Curve	Curve	202	104	98	168	80	88	224			175	92	83				1	0		1	0
PORT	LCSG 773	LCSG	1986	Article	2	1.12303	41.1009	1.13	23.9062	Direct	Indirect	230	120	110	165	81	84	230	120	110	210	108	102	96	51	45	1	1		0	0
PORT	Lille	Lafitte	1996	Article	3	1.52644	25.3431	1.64313	15.7143	Indirect	Indirect	163	82	81	104	45	59	163			132	72	60	63	30	33	1	0		1	0
PORT	MRC LU11	Stephens	1996	Article	4	0.959122	59.408	1	56.02	Direct	CI/Direct	308	154	154	239	123	116	308	154	154	308	154	154				1	1		0	0
PORT	Slovenia	Debevec	1996	Article	5	0.84872	15.6083	0.801775	12.9309	Curve	Curve	74	39	35	63	33	30	74	39	35	74	39	35				1	0		0	0
PORT	Italy	Trodella	2002	Article	6	0.710653	13.0048	0.416667	5.72207	Direct	CI/Direct	104	53	51	53	30	23	104	53	51	98	52	46	39	23	16	1	0		0	0
PORT	CAMS	Feng	2000	Article	7	1.02401	45.0096	0.957405	51.7617	Curve	Curve	317	164	153	183	100	83	365	182	183	296	162	134				1	0		1	0
PORT	EORTC 08861	EORTC		Unpublished	8	1.63368	11.1262					106	54	52	46	20	26										0	0	Unpublished
PORT	GETCB 04CB86	GETCB (1)		Unpublished	9	1.17016	31.3913					189	90	99	128	59	69										0	0	Unpublished
PORT	GETCB 05CB88	GETCB (2)		Unpublished	10	1.4532	66.5365					539	265	274	272	120	152										0	0	Unpublished
PORT	Korea	Park		Unpublished	11	1.14578	22.4218					111	55	56	90	43	47										0	0	Unpublished
PORT	LCSG 841	LCSG		Unpublished	12													5									0	0	Unpublished
Ovary 1	Copenhagen	Aabo	1985	Article	1	0.907142	39.5304	0.805059	31.7188	Indirect	Indirect	179	82	97	160	73	87	179	82	97	156	68	88	136	58	78	1	0		1	0
Ovary 1	ECOG (1984)	Brodovsky	1984	Article	2	1.06813	96.482	1.10666	86.7435	Curve	Indirect	409	210	199	387	199	188	413			374	189	185	347	175	172	1	0		1	0
Ovary 1	Mayo	Edmonson	1979	Article	3	0.911679	25.8856	0.865369	19.1594	Curve	Curve	111	56	55	104	52	52	111			99						1	0		1	0
Ovary 1	NCIC	Miller	1980	Article	4	1.00635	57.7773	1.086	49.955	Curve	Indirect	254	129	125	234	118	116	253			240	121	119				1	0			0
Ovary 1	MRC WOC	MRC WOC	1981	Article	5	0.935519	72.7865	0.84	43.5771	Direct	Indirect	344	171	173	293	145	148	296	146	150	261	131	130	175	93	82	1	0		1	1
Ovary 1	GOG (1)	Omura (1983)	1983	Article	6	1.02929	64.0536	1.01124	55.2565	Curve	Indirect	339	110	229	294	95	199	432	110	322	365	95	270	287	75	212	1	0		1	0
Ovary 1	SCOCSG (1)	Tropé (1987)	1987	Article	7	0.584983	37.3925	0.494437	32.3019	Curve	Curve	168	87	81	159	83	76	168			148	75	73				1	0		1	0
Ovary 1	Milan (1)	Bolis	1980	Article	8	0.996499	16.195					74	37	37	65	33	32	74	37	37	74	37	37				0	0	No KM curve; insufficient data to estimate survival SE	0
Ovary 1	Zagreb	Chylak	1986	Article (in Croatian)	9	1.21062	16.1134					69	35	34	65	32	33	46			46						0	0	No survival data	0
Ovary 1	ECOG 2875	Bruckner	1979	Article	10	1.07638	58.2007					331	86	245	311	78	233	275			275						0	0	No survival data	0
Ovary 1	NCOG (1980)	Turbow	1980	Abstract	11	1.20685	10.7353					48	24	24	44	20	24	47			47						0	0	No KM curve; insufficient data to estimate survival SE	0
Ovary 1	Houston (a)	Wharton (a)	1984	Article	12	0.857198	21.0609					128	95	33	116	88	28	128			98						0	0	No data for comparison and/or sample of interest	1
Ovary 1	Houston (b)	Wharton (b)	1984	Article	13	0.822937	13.8256					75	25	50	62	21	41	75			68						0	0	No data for comparison and/or sample of interest
Ovary 1	GOG 3 (a)	Park (a)	1980	Article	14	0.859371	47.6455					275	71	204	247	65	182										0	0	No data for comparison and/or sample of interest
Ovary 1	GOG 3 (b)	Park (b)	1980	Article	15	1.4535	17.8878					104	41	63	81	27	54										0	0	No data for comparison and/or sample of interest
Ovary 1	GOG 3 (c)	Park (c)	1980	Article	16	0.932005	4.72009					39	18	21	19	9	10										0	0	No data for comparison and/or sample of interest
Ovary 1	Toronto (a)	Sturgeon (a)	1982	Abstract	17	1.38456	18.8206					83	43	40	80	40	40	84			81						0	0	No KM curve; insufficient data to estimate survival SE
Ovary 1	MRC GCWP (a)	MRC GCWP (a)		Unpublished	18	0.753112	3.33855					18	10	8	14	8	6										0	0	Unpublished
Ovary 1	MRC GCWP (b)	MRC GCWP (b)		Unpublished	19	1.20577	21.3956					98	49	49	87	44	43										0	0	Unpublished
Ovary 1	Wales (1)	Adams (1982)	1982	Article	20			0.853159	9.19449	Curve	Curve							40			38	19	19				1	0			0
Ovary 1	Roswell Park, NY	Barlow	1985	Article	21			0.995736	26.5597	Curve	Curve							108			96						1	0		1	0
Ovary 1	Lisbon (1)	Carmo-Pereira (1981)	1981	Article	22			0.847585	14	Curve	Indirect							64	32	32	57	29	28	56	28	28	1	0		1	0
Ovary 1	NCI	Young	1978	Article	23			0.615465	9.91787	Curve	Indirect							80	39	41	76	38	38	43	27	16	1	0		0	0
Ovary 1	Milan (2)	De Palo	1977	Article	24													29			26						0	0	No survival data	1
Ovary 1	SAKK 20/71	Senn	1980	Article (in German)	25													89			71						0	0	KM curve given but insufficient FU info	1
Ovary 2	Sydney	Bell	1982	Article	1	0.546368	7.42746	0.945641	5.45162	Curve	Curve	38	20	18	32	18	14	36	19	17	26	13	13				1	0		1	0
Ovary 2	OCSG 77-61-07	Decker	1982	Article	2	0.320314	7.06457	0.373637	6.82759	Indirect	Indirect	42	21	21	40	21	19	42	21	21	42	21	21	29	18	11	1	0		0	0
Ovary 2	Edinburgh	Leonard	1989	Article	3	0.943873	19.2583	0.898913	15.6934	Curve	Curve	80	38	42	78	38	40	80			76	36	40				1	0			0
Ovary 2	Southampton	Williams	1985	Article	4	0.840905	20.7126	0.854386	17.9444	Indirect	Indirect	89	44	45	85	43	42	89			85	43	42	72	38	34	1	0			0
Ovary 2	Leo Laboratories	Masding	1990	Article	5	0.779785	25.1605	0.740855	19.0909	Indirect	Indirect	157	76	81	101	52	49	182	87	95	135	69	66	77	42	35	1	0		1	0
Ovary 2	ECOG E2878	Wadler	1982	Article	6	0.965662	57.2596	0.965557	55.9398	Curve	Indirect	250	122	128	230	110	120	253	123	130	244	118	126				1	0		0	0
Ovary 2	Loma Linda	Wilbur	1987	Article	7	1.54989	2.31869					11	7	4	11	7	4	11			11						0	0	No data for comparison and/or sample of interest	0
Ovary 2	Crowther	Crowther		Unpublished	8	1.27251	23.1075					109	52	57	95	43	52										0	0	Unpublished
Ovary 2	GG COSA	COSA (Australia)	1986	Article	9	1.04746	82.4616	1.0572	73.4556	Curve	Curve	370	187	183	332	165	167	369	186	183	369	186	183				1	0		0	0
Ovary 2	Toronto (b)	Sturgeon (b)	1982	Abstract	10	0.832566	19.0834					83	43	40	77	40	37	84			83						0	0	No KM curve; insufficient data to estimate survival SE
Ovary 2	MRC 1981	MRC GCWP		Unpublished	11	0.982051	21.552					100	49	51	88	44	44										0	0	Unpublished
Ovary 2	Harvey	Harvey	1982	Abstract	12													40									0	0	No KM curve; insufficient data to estimate survival SE
Ovary 2	Lisbon (2)	Carmo-Pereira (1983)	1983	Article	13			1.55495	10.7898	Curve	Curve							59			53	27	26				1	0		1	1
Ovary 3	Loma Linda	Wilbur	1987	Article	1	1.54989	2.31869					11	7	4	11	7	4	11			11						0	0	No data for comparison and/or sample of interest	0
Ovary 3	OCSG 77-61-07	Decker	1982	Article	2	0.320314	7.06457	0.373637	6.82759	Indirect	Indirect	42	21	21	40	21	19	42	21	21	42	21	21	29	18	11	1	0		0	0
Ovary 3	EORTC 55731	De Oliveira	1990	Article	3	0.999649	25.8931	0.89499	21.4952	Indirect	Indirect	149	77	72	104	52	52	149			134	66	68	86	45	41	1	0		1	0
Ovary 3	Leo Laboratories	Masding	1990	Article	4	0.779785	25.1605	0.740855	19.0909	Indirect	Indirect	157	76	81	101	52	49	182	87	95	135	69	66	77	42	35	1	0		1	0
Ovary 3	GOG 47	Omura (1986)	1986	Article	5	0.903105	105.357	0.850586	80.3478	Curve	Indirect	495	251	244	423	215	208	516	251	265	420	215	205	322	168	154	1	0		1	0
Ovary 3	NCOG 5901	Turbow		Unpublished	6	0.843635	15.8152					84	44	40	64	34	30										0	0	Unpublished
Ovary 3	GG COSA	COSA (Australia)	1986	Article	7	1.04746	82.4616	1.0572	73.4556	Curve	Curve	370	187	183	332	165	167	369	186	183	369	186	183				1	0		0	0
Ovary 3	MRC 1981	MRC GCWP		Unpublished	8	0.982051	21.552					100	49	51	88	44	44										0	0	Unpublished
Ovary 3	SCOCSG (2)	Tropé (1996)	1996	Article	9	0.726334	65.5923					296	153	143	265	140	125	300			295						0	0	No survival data
Ovary 4	GICOG (1)	GICOG (Italy)	1992	Article	1	0.813504	106.855	0.822294	95.0755	Curve	Indirect	562	179	383	482	162	320	565			529	173	356	338	116	222	1	0			0
Ovary 4	Milan	Tomirotti	1988	Article	2	0.65596	7.14442	0.840135	6.96429	Curve	Indirect	44	21	23	29	15	14	44	21	23	36	17	19	28	15	13	1	0		1	0
Ovary 4	Royal Marsden (1)	Wiltshaw	1986	Article	3	1.32152	19.6905	1.41627	18.6054	Curve	Indirect	87	43	44	80	39	41	91	46	45	91	46	45	77	38	39	1	0		0	0
Ovary 4	SGCTG	Rankin	1992	Article	4	1.04785	36.303	1.11486	26.88	Indirect	CI/Direct	161	85	76	146	77	69	161	86	75	152	81	71	120	63	57	1	0		0	0
Ovary 4	Mt Sinai	Cohen	1983	Article	5	1.14672	7.88297					36	18	18	32	15	17	36			36						0	0	No KM curve; insufficient data to estimate survival SE	0
Ovary 4	UK South West (a)	Gilby (a)		Unpublished	6	0.489411	4.6716					30	13	17	20	10	10										0	0	Unpublished
Ovary 4	UK South West (b)	Gilby (b)		Unpublished	7	0.471405	0.485281					5	2	3	2	1	1										0	0	Unpublished
Ovary 4	HECOG 1	Skarlos	1996	Article	8	0.93288	18.7878	0.780381	25.8609	Curve	Curve	130	73	57	76	39	37	130	73	57	130	73	57				1	0		0	0
Ovary 4	Piraeus	Athanassiou	1990	Abstract	9	1.59921	6.46795					40	20	20	27	12	15	40			40	20	20				0	0	No KM curve; insufficient data to estimate survival SE	0
Ovary 5	Royal Marsden (2)	Taylor	1994	Article	1	0.999243	28.6527	1.02953	30.5972	Curve	Curve	131	64	67	115	57	58	131	64	67	131	64	67				1	0		0	0
Ovary 5	GICOG (2)	Mangioni	1989	Article	2	1.00668	36.2017	1.5128	14.4594	Direct	CI/Direct	173	85	88	145	73	72	173	85	88	167	82	85	58	24	34	1	0		0	1
Ovary 5	Mayo	Edmonson	1989	Article	3	1.18259	21.778	1.45627	15.0958	Curve	Curve	104	54	50	88	46	42	104	54	50	103	53	50				1	0		0	0
Ovary 5	NCICCTG	Swenerton	1992	Article	4	0.971095	94.1904	0.974833	70.956	Indirect	CI/Direct	447	223	224	377	188	189	447	223	224	417	210	207				1	0		0	0
Ovary 5	SWOG	Alberts	1992	Article	5	1.06304	75.9496	0.99	57.7092	Direct	CI/Direct	342	171	171	305	149	156	342			291	143	148	235	114	121	1	0		1	0
Ovary 5	GOCA	Meerpohl	1990	Abstract	6	1.11262	21.1819					173	86	87	85	41	44	142			142						0	0	No survival data	0
Ovary 5	MOCG	Anderson	1988	Article	7	0.933247	11.3294					56	29	27	46	23	23	60			60						0	0	KM curve given but insufficient FU info	0
Ovary 5	Athens	Gennatas	1992	Abstract	8	0.996243	30.9518					149	76	73	126	64	62	149			149						0	0	No KM curve; insufficient data to estimate survival SE	0
Ovary 5	GONO	Conte	1991	Article	9	0.922223	32.9399	1.04936	25.9706	Direct	Indirect	165	82	83	132	67	65	164	81	83	164	81	83	104	49	55	0	0		0
Ovary 5	Wales (2)	Adams (1989)	1989	Article	10	1.03989	17.382					88	43	45	70	33	37	88			80						0	0	No KM curve; insufficient data to estimate survival SE
Ovary 5	EORTC	ten Bokkel Huinik	1988	Article	11	1.07271	61.5932					340	171	169	247	121	126	264	133	131	264	133	131				0	0	No survival data	0
Ovary 5	Japan	Kato	1988	Article (in Japanese)	12	0.477553	2.17181					52	23	29	9	5	4	52			52						0	0	No survival data	0
Ovary 5	Belpomme	Belpomme	1992	Abstract	13													157			148						0	0	No survival data
Oesoph	France	Launois	1981	Article	1	1.00942	23.0521	1.24126	25.7105	Curve	Curve	107	46	61	96	40	56	124	57	67	110	48	62				1	0		1	0
Oesoph	EORTC	Gignoux	1988	Article	2	1.01908	53.8306	0.989472	45.6393	Indirect	Indirect	229	113	116	216	108	108	229	114	115	208	106	102	183	96	87	0	0		0
Oesoph	WGH	Arnott	1992	Article	3	1.18583	39.8663	1.07758	45.4073	Curve	Curve	176	86	90	162	75	87	176	86	90	176	86	90				1	0		0	0
Oesoph	Scandinavia (a)	Nygaard (a)	1992	Article	4	0.613861	24.0838	0.840139	19.1529	Curve	Curve	108	50	58	102	50	52	108	50	58	89	41	48				1	0		1	0
Oesoph	Scandinavia (b)	Nygaard (b)	1992	Article	5	0.701351	24.0166	0.690263	19.15	Curve	Curve	109	56	53	99	53	46	109	56	53	97	50	47				1	0		1	0
Oesoph	China	Wang	1989	Article	6	0.797294	72.931					418	223	195	296	165	131	206	102	104	206	102	104				0	0	No KM curve; insufficient data to estimate survival SE	0
Sarcoma	GOG	Omura	1985	Article	1	0.949771	26.4049	0.907999	16.9565	Curve	Indirect	225	112	113	106	55	51	225	112	113	156	81	75	69	39	30	1	0		1	0
Sarcoma	Mayo	Edmonson	1984	Article	2	1.27334	9.86238	0.543962	2.99641	Curve	Curve	76	38	38	40	18	22	76			61	31	30				1	0		1	0
Sarcoma	EORTC STBSG	Bramwell	1994	Article	3	0.977555	47.7213	0.91	28.5776	Direct	Indirect	468	234	234	191	97	94	468	234	234	317	172	145	116	65	51	1	1		1	0
Sarcoma	DFCI/MGH	Antman	1984	Article	4	1.04713	3.22892	0.739915	1.875	Indirect	Indirect	46	25	21	13	7	6	42	22	20	42	22	20	8	5	3	0	0		0
Sarcoma	ECOG	Lerner	1987	Article	5	0.760817	4.7213	0.671293	3	Indirect	Indirect	47	23	24	19	10	9	47			30	13	17	12	6	6	1	0		1	1
Sarcoma	Bergonié	Ravaud	1990	Article in Proceedings	6	0.418375	6.39481	0.323921	3.05882	Curve	Indirect	65	32	33	28	18	10	65			59	28	31	17	13	4	1	0			0
Sarcoma	SSG	Alvegård	1989	Article	7	0.955475	28.4915	0.879891	10.4701	Curve	Curve	240	119	121	114	57	57	240	119	121	181	88	93				1	0		1	1
Sarcoma	Rizzoli	Picci	1986	Article in Proceedings	8	0.514947	8.08856	0.37321	3.91837	Curve	Indirect	77	43	34	37	25	12	83			77	44	33	16	13	3	1	0			1
Sarcoma	IGSC	Baker	1988	Article in Proceedings	9	0.753437	9.42463	0.670165	2.18441	Curve	Indirect	92	49	43	39	23	16	41	17	24	41	17	24	9	4	5	1	0		1	1
Sarcoma	MDA	Benjamin	1987	Article in Proceedings	10	0.760512	9.10792					56	28	28	37	20	17	46			43						0	0	No KM curve; insufficient data to estimate survival SE
Sarcoma	NCI4	Rosenberg/Chang (a)	1983	Article	11	0.618235	3.26564					26	8	18	15	5	10	26			26						0	0	No data for comparison and/or sample of interest	0
Sarcoma	NCI5	Glenn	1985	Article	12	1.15896	11.2187	0.8395	1.25	Curve	Indirect	80	42	38	45	23	22	46	21	25	46	21	25	5	1	4	1	0		0	1
Sarcoma	NCI6	Rosenberg/Chang (b)	1983	Article	13	0.78641	4.20588					41	20	21	17	9	8	41			41			9	4	5	0	0	No data for comparison and/or sample of interest	0
Sarcoma	SAKK	SAKK		Unpublished	14	2.21558	1.85276					29	15	14	8	3	5										0	0	Unpublished
Sarcoma	SWOG-8791	SWOG		Unpublished	15													4									0	0	Unpublished
Sarcoma	NCI (1988)	Kinsella	1988	Article	16													8									0	0	No survival data
Sarcoma	Roswell Park, NY	Piver	1988	Article	17													19									0	0	No data for comparison and/or sample of interest
Bladder 1	Australia	Raghavan	1991	Article	1	1.41028	17.3376	1.25958	12.7451	Indirect	Indirect	96	55	41	71	37	34	96	54	42	96	54	42	51	26	25	1	1		0	1
Bladder 1	UK	Wallace	1991	Article	2	1.10639	27.0378	0.949672	21.6782	Indirect	Indirect	159	76	83	109	50	59	159	76	83	159	76	83	87	41	46	1	1		0	1
Bladder 1	Spain	Martinez Pineiro	1995	Article	3	1.01667	20.1496	0.979786	11	Indirect	Indirect	121	59	62	81	38	43	122	60	62	121	59	62	44	22	22	1	1		0	0
Bladder 1	Nordic 1	Malmström	2004	Article	4	0.768402	37.5504	0.69	31.982	Direct	CI/Direct	311	160	151	152	84	68	325	168	157	311	160	151	152			1	0		0	0
Bladder 1	DAVECA	Sengeløv	2002	Article	5	1.05754	31.8626	0.971686	32.4653	Indirect	Indirect	153	75	78	130	60	70	153	74	79	153	74	79	130			1	0		0	0
Bladder 1	MRC BA06	MRC/EORTC	1999	Article	6	0.848148	143.598	0.85	117.068	Direct	CI/Direct	976	485	491	576	301	275	976	485	491	976	485	491	485	229	256	1	1		0	0
Bladder 1	Nordic 2	Sherif	2004	Article	7	0.859671	42.0209	0.8	41.25	Direct	Indirect	317	159	158	169	90	79	317	159	158	309	154	155	110	56	54	1	1		0	0
Bladder 1	GISTV	Bassi	1999	Abstract	8	0.933028	28.0575					206	104	102	113	60	53	206			206						0	0	Abstract not available	0
Bladder 1	GUONE	Cortesi		Unpublished	9	0.914515	20.9396					153	71	82	84	41	43										0	0	Unpublished
Bladder 1	SWOG	Grossman	2003	Article	10	0.76696	51.2611	0.75	48.6295	Direct	CI/Direct	317	159	158	206	108	98	317	159	158	307	154	153	190	100	90	1	1		0	0
Bladder 1	Egypt	Abol-Enein	1997	Abstract	11													196			194						0	0	No survival data
Glioma	BTSG 6901	Walker (1978)	1978	Article	1	0.871862	43.3613	0.85419	31.9191	Curve	Curve	193	93	100	178	87	91	193	93	100	140	68	72				1	0		1	0
Glioma	Milan	Solero	1979	Article	2	0.803706	18.6048	0.588861	19.5035	Curve	Curve	105	33	72	87	29	58	105	34	71	102	32	70				1	0		0	0
Glioma	BTSG 7201	Walker (1980)	1980	Article	3	0.856521	68.4734	0.761768	68.0532	Curve	Curve	355	117	238	314	104	210	356	118	238	356	118	238				1	0		0	0
Glioma	RTOG 7401	Chang	1983	Article	4	0.860609	101.229	0.888373	83.0851	Curve	Indirect	511	167	344	462	152	310	512	167	345	449	148	301	376	124	252	1	0		1	0
Glioma	Budapest	Áfra	1983	Article	5	0.46289	18.3598	0.442768	18.2393	Curve	Indirect	91	32	59	89	32	57	98	34	64	91	32	59	80	31	49	1	0		0	0
Glioma	EORTC 26882	Hildebrand	1994	Article	6	0.717897	59.1003	0.759602	53.6558	Indirect	Indirect	270	135	135	239	124	115	269	134	135	269	134	135	215	112	103	1	1		0	0
Glioma	BTSG 7501	Green	1983	Article	7	0.833638	67.637	0.827313	77.5001	Curve	Curve	309	156	153	275	141	134	309	156	153	309	156	153				1	0		0	0
Glioma	MRC BR05	MRC	2001	Article	8	0.945001	154.151	0.95	154.779	Direct	CI/Direct	674	339	335	620	312	308	674	339	335	674	339	335	617	307	310	1	1		0	0
Glioma	Alberta	Weir	1976	Article	9	0.640071	4.54938					20	10	10	20	10	10	28	15	13	28	15	13				0	0	No KM curve; insufficient data to estimate survival SE	0
Glioma	EORTC 26751	EORTC (1981)	1981	Article	10	1.04504	22.0905					116	55	61	89	43	46	116	55	61	116	55	61				0	0	KM curve given but insufficient FU info	0
Glioma	Poland	Trojanowski	1988	Article	11	0.951188	21.9852					125	54	71	91	39	52	198	104	94	198	104	94				0	0	KM curve given but insufficient FU info	0
Glioma	EORTC 26812	EORTC (1984)		Unpublished	12	0.80475	48.206					235	115	120	195	102	93										0	0	Unpublished
Glioma	EORTC 26742	EORTC (1978) (2)	1978	Article	13			0.36495	2.88026	Curve	Curve							23			19	11	8				1	0		1	0
Glioma	Japan	Takakura	1986	Article	14			0.692191	12.2818	Curve	Curve							105	48	57	77	37	40				1	0		1	0
Glioma	Mayo (1)	Reagan	1976	Article	15			1.11428	9.975	Curve	Indirect							42			41	22	19	40	21	19	1	0			0
Glioma	SGSG 1	Kristiansen	1981	Article	16													80	35	45	80	35	45	64	28	36	0	0	No data for comparison and/or sample of interest	0
Glioma	SGSG 2	Hatlevoll	1985	Article	17													280			244	118	126				0	0	No data for comparison and/or sample of interest	1
Glioma	EORTC 26741	EORTC (1978) (1)	1978	Article	18													100			81	39	42				0	0	No KM curve (PFS only); insufficient data to estimate survival SE	1
Glioma	Mayo (2)	Eagan	1979	Article	19													43			42	20	22	32	17	15	0	0	KM curve given but insufficient FU info
Cervix 1	Bergonié	Chauvergne	1993	Article (in French)	1	0.98306	27.6869	0.963746	22.5	Curve	Indirect	182	90	92	111	54	57	172			151	76	75	90	45	45	1	0		1	0
Cervix 1	New Delhi (1)	Kumar (1993)	1993	Article	2	1.43673	20.0579	0.875304	21.3884	Curve	Curve	173	85	88	83	34	49	184	90	94	184	90	94				1	0		0	1
Cervix 1	Buenos Aires (1a)	Sardi (1996a)	1996	Article	3	0.562156	18.4197	0.501945	10.3445	Curve	Curve	108	54	54	75	41	34	108	54	54	105	53	52				1	0		0	1
Cervix 1	Buenos Aires (2)	Sardi (1997)	1997	Article	4	0.528432	11.907	0.486528	11.3553	Curve	Curve	210	106	104	51	32	19	210	106	104	205	103	102				1	0		0	0
Cervix 1	Buenos Aires (3a)	Sardi (1998a)	1998	Article	5	0.745179	15.672	0.821607	17.0407	Curve	Curve	147	74	73	63	33	30	154			145	73	72				1	0			0
Cervix 1	Rio de Janeiro	Souhami	1991	Article	6	1.69868	14.8658	1.78678	13.6637	Curve	Curve	103	55	48	60	31	29	107	55	52	91	52	39				1	0		1	0
Cervix 1	Oslo	Sundfør	1996	Article	7	0.81243	16.3906	0.970495	14.2456	Indirect	Indirect	96	48	48	66	35	31	96	48	48	94	47	47	57	28	29	1	0		0	1
Cervix 1	Glasgow/Manchester	Symonds	2000	Article	8	0.849329	35.7781	0.79	31.982	Direct	CI/Direct	215	110	105	144	76	68	215	110	105	204	100	104	134	66	68	1	1		0	0
Cervix 1	Australia (1)	Tattersall (1992)	1992	Article	9	1.25869	9.42316	1.22892	9.23349	Curve	Indirect	71	37	34	38	18	20	71	37	34	71	37	34	37			1	1		0	1
Cervix 1	Australia (2)	Tattersall (1995)	1995	Article	10	1.63829	16.0864	1.51606	18.9989	Curve	Indirect	260	131	129	66	28	38	260	131	129	260	131	129	76			1	1		0	1
Cervix 1	Birmingham CTU	Herod	2000	Article	11	1.08343	32.3493	0.942319	31.2	Indirect	Indirect	177	88	89	130	62	68	177	88	89	172	86	86				1	1		0	0
Cervix 1	Mexico (1)	Cárdenas (1993)	1993	Abstract	12	1.56128	4.71828					30	16	14	20	8	12	29			29						0	0	No KM curve; insufficient data to estimate survival SE	0
Cervix 1	Uruguay	Leborgne	1997	Article	13	1.22014	14.9083					97	49	48	60	28	32	97	49	48	97	49	48				0	0	No KM curve (PFS only); insufficient data to estimate survival SE	0
Cervix 1	LGOG	LGOG		Unpublished	14	4.72414	1.62941					27	12	15	11	2	9										0	0	Unpublished
Cervix 1	MRC CeCa	Guthrie		Unpublished	15	3.23431	6.05108					48	24	24	28	9	19										0	0	Unpublished
Cervix 1	PMB Group	PMB Group		Unpublished	16	0.629593	5.57084					35	19	16	24	15	9										0	0	Unpublished
Cervix 1	GONO	Chiara	1994	Article	17	1.6508	9.16376					64	32	32	38	16	22	64			61	32	29				0	0	No KM curve; insufficient data to estimate survival SE
Cervix 1	Mexico (2)	Cárdenas (1991)	1991	Abstract	18	1.09973	3.92446					31	18	13	16	9	7	28			28						0	0	No KM curve; insufficient data to estimate survival SE	0
Cervix 1	WGH C1	Ludgate		Unpublished	19													44									0	0	Unpublished
Cervix 1	France COII	Maraninchi		Unpublished	20													30									0	0	Unpublished
Cervix 1	New Delhi (2)	Kumar (1998)	1998	Article	21													72	36	36	72	36	36				0	0	No survival data	0
Cervix 2	Buenos Aires (1b)	Sardi (1996b)	1996	Article	1	0.419367	15.2048	0.403452	9.83098	Curve	Curve	107	54	53	66	41	25	107	54	53	103	53	50				1	0		0	1
Cervix 2	Buenos Aires (3b)	Sardi (1998b)	1998	Article	2	0.500069	13.0718	0.538811	10.2647	Curve	Curve	154	74	80	55	33	22	154			149	73	76				1	0			0
Cervix 2	Italy	Benedetti-Panici	2002	Article	3	0.716463	46.8235	0.63	42.0916	Direct	CI/Direct	441	214	227	189	101	88	441	214	227	441	214	227				1	1		0	0
Cervix 2	Japan	Kigawa	1996	Article	4	0.614267	5.97177	0.362055	2.73769	Curve	Curve	50	25	25	25	15	10	50	25	25	50	25	25				1	0		0	1
Cervix 2	Taiwan	Chang	2000	Article	5	1.39072	7.63119	0.89294	6.66667	Indirect	Indirect	120	52	68	33	12	21	124	54	70	120	52	68	27	12	15	1	0		0	1
Cervix 2	Korea	Park	1996	Abstract	6													36									0	0	No survival data
Bladder 2	SAKK	Studer	1994	Article	1	1.02093	11.0329	0.857301	8.68571	Indirect	Indirect	91	45	46	45	22	23	80	40	40	77	40	37	35	19	16	1	1		0	0
Bladder 2	Stanford	Freiha	1996	Article	2	0.745948	7.33515	0.66632	6	Indirect	Indirect	51	25	26	30	17	13	55	28	27	50	25	25	24			1	0		0	0
Bladder 2	Los Angeles	Skinner	1990	Article	3	0.752461	18.3355	0.797668	11.4871	Curve	Curve	102	52	50	74	40	34	101			91						1	0			0
Bladder 2	Italy	Bono	1997	Article	4	0.642112	8.4948					90	47	43	37	23	14	125			114						0	0	No KM curve (PFS only); insufficient data to estimate survival SE
Bladder 2	Mainz	Stöckle	1995	Article	5	0.563121	9.78329					49	23	26	40	20	20	49	23	26	49	23	26				0	0	No KM curve (PFS only); insufficient data to estimate survival SE	0
Bladder 2	Essen	Otto		Unpublished	6	0.817704	14.2109					108	53	55	57	29	28	108									0	0	Unpublished
Bladder 2	Yorkshire	Richards	1983	Article	7													110	55	55	110	55	55				0	0	KM curve given but insufficient FU info	0
Bladder 2	NBCCGA	Einstein	1984	Article	8													80	39	41	80	39	41				0	0	No survival data	0
Bladder 2	SCSG	Omura		Unpublished	9													42									0	0	Unpublished
Cervix 3	Thailand (a)	Lorvidhaya (a)	2003	Article	1	0.599094	23.7696	0.662918	22.6878	Curve	Curve	475	242	233	99	59	40	475	242	233	475	242	233				1	0		0	0
Cervix 3	Thailand (b)	Lorvidhaya (b)	2003	Article	2	1.01197	25.6587	1.01107	27.8792	Curve	Curve	451	221	230	103	49	54	451	221	230	451	221	230				1	0		0	0
Cervix 3	Japan	Onishi	2000	Article	3	1.2201	7.65044	0.676041	3.03544	Curve	Curve	49	23	26	31	15	16	33			33						1	0		0	0
Cervix 3	Yale	Roberts	2000	Article	4	0.586778	15.2	0.622666	13.7346	Curve	Curve	248	124	124	64	39	25	174	90	84	160	82	78				1	1		0	1
Cervix 3	Canada	Pearcey	2002	Article	5	0.837399	28.1134	0.88	25.703	Direct	CI/Direct	259	129	130	113	60	53	259			253	126	127	101	52	49	1	1			0
Cervix 3	GOG 0123	Keys	1999	Article	6	0.643174	28.6106	0.54	17.8432	Direct	CI/Direct	374	189	185	118	69	49	374	188	186	369	186	183	76	49	27	1	0		0	1
Cervix 3	Turkey	Garipağaoğlu	2004	Article	7	1.17925	4.21364	1.14416	4.23529	Curve	Indirect	44	22	22	17	8	9	44	22	22	44	22	22	17	8	9	1	0		0	1
Cervix 3	SWOG 8797	Peters	1999	Article	8	0.455371	18.3866	0.510204	13.2632	Direct	Indirect	268	133	135	82	54	28	268			243	116	127	57	36	21	1	0		1	1
Cervix 3	Groningen	Pras		Unpublished	9	0.943837	8.17093					54	26	28	33	16	17										0	0	Unpublished
Cervix 3	Uruguay	Leborgne		Unpublished	10	0.925998	39.8035					340	170	170	160	85	75										0	0	Unpublished
Cervix 3	Belgrade	Cikaric	2005	Abstract	11	0.683955	20.8529					200	100	100	85	48	37	200									0	0	No survival data
Cervix 3	Lucknow, India	Lal	2004	Abstract	12	1.10061	6.45966					180	86	94	26	12	14	101									0	0	No KM curve (PFS only); insufficient data to estimate survival SE
Cervix 3	China (a)	Chen (a)	1997	Article (in Chinese)	13	1.0537	3.99818					60	30	30	16	8	8	60			60						0	0	No survival data	0
Cervix 3	China (b)	Chen (b)	1997	Article (in Chinese)	14	0.870692	3.22891					60	30	30	13	7	6	60			60						0	0	No survival data	0
Cervix 3	Toronto (a)	Thomas (a)	1998	Article	15	0.687731	13.5774					115	58	57	56	32	24				107	54	53				0	0	No KM curve (PFS only); insufficient data to estimate survival SE
Cervix 3	Toronto (b)	Thomas (b)	1998	Article	16	1.0575	12.7358					118	60	58	51	25	26				114	56	58				0	0	No KM curve (PFS only); insufficient data to estimate survival SE
Cervix 3	GOG 165 (a)	Lanciano (a)	2005	Article	17	0.540528	4.77299					50	24	26	20	12	8										0	0	No data for comparison and/or sample of interest
Cervix 3	GOG 165 (b)	Lanciano (b)	2005	Article	18	0.863409	5.55615					51	24	27	23	12	11										0	0	No data for comparison and/or sample of interest
Cervix 3	Taiwan	Tseng	1997	Article	19			1.38951	11.2444	Indirect	Indirect							122	62	60	122	62	60	45	22	23	1	0		0	1
Cervix 3	Hong Kong (1)	Wong (1999)	1999	Article	20			0.607428	13.012	Curve	Curve							220	110	110	220	110	110				1	0		0	0
Cervix 3	IMSS	Ayala Hernández	1991	Article (in Spanish)	21			1.9351	5.28889	Curve	Curve							55	18	37	54	18	36				1	0		0	1
Cervix 3	Hong Kong (2)	Wong (1989)	1989	Article	22													64	25	39	64	25	39				0	0	No KM curve (PFS only); insufficient data to estimate survival SE	0
Cervix 3	Mexico City	Lira Puerto	1990	Abstract	23													24			24						0	0	No survival data	0
Cervix 3	Kuala Lumpur	Singh (1985)	1985	Article	24													300									0	0	No survival data
Cervix 3	Manipal, India	Fernandez	1995	Abstract	25													82			82						0	0	No survival data	0
Cervix 3	Imphal, India	Singh (2003)	2003	Article	26													96	46	50	84	41	43				0	0	No survival data	1
Cervix 3	Honduras	Bulnes	1986	Article (in Spanish)	27													100			100						0	0	No survival data	0
Cervix 3	Magdeburg	Dawel	1997	Abstract (in German)	28													48			48						0	0	No survival data	0

## Sheet: Description
Name	Description
MA_ID	Meta-analysis
TrialName	Trial name
Author	First author of publication
Year	Year of publication
Source	Source of AD
TrialID	Trial ID
HR_IPD	HR (IPD, Cox)
V_IPD	V (IPD, Cox)
HR_AD	HR (AD, best)
V_AD	V (AD, best)
HR_bestAD_meth	Method of best HR estimation for AD
V_bestAD_meth	Method of best V estimation for AD
N_IPD	Total number of patients in IPD dataset
N_IPD_ctl	Number of control arm patients in IPD dataset
N_IPD_trt	Number of treatment arm patients in IPD dataset
E_IPD	Total number of events in IPD dataset
E_IPD_ctl	Number of control arm events in IPD dataset
E_IPD_trt	Number of treatment arm events in IPD dataset
N_ADra	Reported (AD) total number of randomised patients
N_ADra_ctl	Reported (AD) number of randomised patients in control arm
N_ADra_trt	Reported (AD) number of randomised patients in treatment arm
N_ADan	Reported (AD) total number of analysed patients
N_ADan_ctl	Reported (AD) number of analysed patients in control arm
N_ADan_trt	Reported (AD) number of analysed patients in treatment arm
E_AD	Reported (AD) total number of events
E_AD_ctl	Reported (AD) number of events in control arm
E_AD_trt	Reported (AD) number of events in treatment arm
Curve	Kaplan-Meier curve available in publication
AtRisk	Kaplan-Meier curve with numbers at risk available in publication
WhyNoAD	Reason why no AD is available for this trial
IncompleteOutcome	Incomplete outcome data (as agreed by two reviewers)
InsufficientFU	Insufficient follow-up (as agreed by two reviewers)
